# Supplementary material for: Molecular profiling of low grade serous ovarian tumours identifies novel candidate driver genes
Source: Oncotarget. 2015 Oct 19;6(35):37663–77. doi: 10.18632/oncotarget.5438 (PMC4741956; doi:10.18632/oncotarget.5438)
Supplement: Supplementary file 2 [file oncotarget-06-37663-s002.xlsx]

## Sheet: Table S1
Table S1: Serous borderline tumour mutation and copy number data
Case ID	Previous Case IDa	Anglesio 2008b	Age at diagnosis	Histology	Mutations	Epithelial CNAs	Stromal CNAs	Microsat. stability	FGA	BP
IC229	NP	N	64	Serous borderline papillary fibrocystadenomata	WT	Gain: 8	Not tested	-	0.0476612	0
					USP9X c.5063A>T; p.E1688V
5594	A47	N	73	Serous cystadenoma, borderline malignancy	WT	Gain: 8q22.1-qter; Loss: 6q23.2-qter	Loss: X	-	0.038296	10
4242	NP	N	49	Serous papillary cystic tumour of borderline malignancy	WT	CNLOH: 17q	None	-	0.00884565	4
12168	A43	N	72	Papillary serous tumour of LMP	WT	CNLOH: 19q13.32-qter	None	-	0.00869084	6
1408	NP	N	53	Serous cystadenoma, borderline malignancy	WT	Gain: 7, 8, 12, 14	None	-	0.171334	4
2088	A45	Y	51	Serous tumour, NOS, of LMP	WT	Gain: 7q32.3; CNLOH: 11q13.5-qter	Gain: 12	-	0	2
5036	NP	N	47	Serous cystadenofibroma of borderline malignancy	WT	None	None	-	0.000468011	4
11122	A46	N	49	Serous tumour, NOS, of low malignant potential	WT	CNLOH: 17q	Gain: 12, 14, 22q11.21; Loss: 21	-	0.00115799	6
5402	NP	N	30	Serous cystadenoma, borderline malignancy	WT	CNLOH: 10q22.1-qter	Not tested	-	0	2
8517	NP	N	59	Papillary serous tumour of LMP	WT	None	Not tested	-	0	2
IC20	NP	N	42	SBT, NOS	BRAF c.1799T>A, p.V600E	Gain: 7, 15; CNLOH: 2, 7q, 11	Not dissectable	MSS	0.0729035	6
IC486	NP	N	57	SBT, NOS	BRAF c.1799T>A, p.V600E	None	None	MSS	0.000919854	3
IC558	IC558	N	55	Papillary SBT	BRAF c.1799T>A, p.V600E	None	None	MSS	0.000600868	2
1268	NP	Y	72	Serous cystadenoma, borderline malignancy	BRAF c.1799T>A, p.V600E	Gain: 7	Not dissectable	MSS	0.0650551	6
2006	A32	Y	39	Serous tumour, NOS, of LMP	BRAF c.1799T>A, p.V600E	Gain: 8q21.3-q22.1, 8q22.2; CNLOH: 7q	None	MSS	0.0172952	6
2007	A48	N	40	Serous tumour, NOS, of LMP	BRAF c.1799T>A, p.V600E	None	None	MSS	0.000700289	4
1162	NP	N	22	Papillary serous cystadenoma, borderline malignancy	BRAF c.1799T>A, p.V600E	Gain: 7, 15	Not dissectable	MSS	0.0824773	6
7315	NP	Y	50	Serous tumour, NOS, of LMP	BRAF c.1799T>A, p.V600E	Tetraploid with allelic imbalance: 1, 2 4, 6, 9, 10, 11, 16, 18, 19, 20, X	None	-	0.376568	0
8897	A33	Y	25	Serous tumour, NOS, of LMP	BRAF c.1799T>A, p.V600E	CNLOH: 7q22.1-qter; Gain: 7	None	MSS	0.0512238	0
9795	NP	N	45	Papillary serous cystadenoma, borderline malignancy	BRAF c.1799T>A, p.V600E	Loss: 8p22-pter, 8q22.1, 10q26.2-qter; Focal del: 8p21.1, 8p21.2, 8p11.22, 8q23.3, 10q21.3, 10q22.2-22.3, 10q22.3, 10q26.11	None	-	0.0178244	17
10115	NP	N	61	Serous tumour, NOS, of LMP	BRAF c.1799T>A, p.V600E	Loss: 19	Not dissectable	-	0.0225678	6
6176	A52	N	34	Papillary serous cystadenoma, borderline malignancy	BRAF c.1799T>A, p.V600E	None	None	MSS	0.00876522	8
1457	A51	N	66	Papillary serous cystadenoma, borderline malignancy	BRAF c.1799T>A, p.V600E	None	None	MSS	0	1
2359	A53	N	61	Papillary serous cystadenoma, borderline malignancy	BRAF c.1799T>A, p.V600E	None	None	MSS	0.000372111	4
3964	NP	Y	22	Papillary serous cystadenoma, borderline malignancy	BRAF c.1799T>A, p.V600E	None	None	MSS	0.000482106	3
4836	A42	N	42	Serous papillary cystic tumour of borderline malignancy	BRAF c.1799T>A, p.V600E	None	None	-	0.00442357	15
9341	A50	Y	46	Papillary serous tumour of LMP	BRAF c.1799T>A, p.V600E	None	None	-	0.001107	4
2813	A44	N	35	Papillary serous tumour of LMP	BRAF c.1799T>A, p.V600E	Gain: 1q; Loss: 16q	None	-	0.0635179	10
8632	A34	N	61	Serous tumour, NOS, of LMP	BRAF c.1799T>A, p.V600E	CNLOH: 7q11.22-qter	None	MSS	0.000596609	2
2615	NP	Y	79	Papillary serous cystadenoma, borderline malignancy	BRAF c.1799T>A, p.V600E	None	LOH: 22	MSS	0.00406199	9
9663	NP	Y	48	Serous tumour, NOS, of LMP	BRAF c.1799T>A, p.V600E	Gain: 7	None	-	0.0543945	2
2744	NP	N	26	Serous tumour, NOS, of LMP	BRAF c.1799T>A, p.V600E	None	Not tested	-	0	2
4466	NP	Y	50	Papillary serous cystadenoma, borderline malignancy	ERBB2 c.2313_2324dup12; p.Y772_A775dupYVMA	None	None	-	0.000811215	5
4808	NP	Y	28	Serous papillary cystic tumour of borderline malignancy	ERBB2 c.2313_2324dup12; p.Y772_A775dupYVMA	None	Not tested	-	0	2
1277	NP	Y	64	Papillary serous cystadenoma, borderline malignancy	ERBB2 c.2313_2324dup12; p.Y772_A775dupYVMA	None	Not tested	-	0	0
5002	NP	N	63	Serous cystadenofibroma of borderline malignancy	HRAS c.37G>C p.G13R	None	Not tested	-	0.0011424	5
1066	NP	N	44	Serous tumour, NOS, of low malignant potential	KRAS c.35G>T, p.G12V	Gain: 2, 6, 7, 8, 20; CNLOH 7p-7q21.12, 8; Loss: 2q12.1-q22.3, 6q25.3-qter; HD 8p11.22; Amp: 1q32.1-qter, 12p12.3, 12p12.3-p11.1, 12p11.1-q12, 18p-q12.3	Not tested	-	0.216276	24
2989	NP	Y	47	Papillary serous cystadenoma, borderline malignancy	KRAS c.35G>C, p.G12A	None	Not tested	-	0.000460662	4
10744	NP	N	52	Papillary serous cystadenoma, borderline malignancy	KRAS c.[36_37delinsTG>AC] p.[G12G, G13R]	CNLOH: 12p	None	-	0.000516958	3
1832	NP	N	40	Serous tumour, NOS, of low malignant potential	KRAS c.35GA>T, p.G12V	None	None	-	0.000577427	3
2602	NP	Y	58	Papillary serous cystadenoma, borderline malignancy	KRAS c.35G>T, p.G12V	Loss: 1p, Gain: 19p	None	-	0	2
2244	A49	N	44	Serous adenofibroma of borderline malignancy	KRAS c.35G>T, p.G12V	None	None	MSS	0	1
7198	A37	Y	49	Serous tumour, NOS, of LMP	KRAS c.35G>T, p.G12V	Loss: 1p35.1-36.32, 19	None	-	0.0391271	9
					EIF1AX c.17-7G>C
3485	A38	N	49	Serous cystadenofibroma of borderline malignancy	KRAS c.35G>A, p.G12D	Gain: 8q, 12p	None	-	0.046456	4
2469	NP	N	45	Serous cystadenoma, borderline malignancy	KRAS c.35G>A, p.G12D	Loss: 1p36.11-pter, 2q11.2, 2q11.2-q13, 3p14.3-p11.1, 6q14.1-q22.1, 18p, 19p13.2-pter, 19q13.2-qter	None	-	0.0500995	16
893	A36	N	40	Serous tumour, NOS, of LMP	KRAS c.35G>T, p.G12V	Gains: 2, 7, 8, 12, 18	None	-	0.260863	8
8591	A35	N	42	Serous tumour, NOS, of LMP	KRAS c.182_183delinsAA>TC, p.Q61L	Loss: X	None	-	0.0021385	0
11241	A41	N	42	Serous tumour, NOS, of LMP	KRAS c.35G>A, p.G12D	Gain: 8q; Loss: 1p35.3-pter	None	-	0.0424851	3
4452	NP	Y	68	Serous papillary cystic tumour of borderline malignancy	KRAS c.35G>A, p.G12D	Loss: 1p, 17p11.1-pter, 17q11.2-q21, 19; HD: 1q31; Gain: 1q21.3-q44, 19p13.2, 19p13.12-13.11, 19p13.11, 19p12.	None	-	0.0747618	16
8430	NP	N	80	Papillary serous tumour of LMP	KRAS c.35G>A, p.G12D	Loss: 1p; Gain: 1q, 12.	None	-	0.12193	10
2713	A39	Y	42	Serous tumour, NOS, of LMP	KRAS c.35G>A, p.G12D	Gains 2, 7, 8, 12, 18, 20	None	-	0.282001	7
IC508	IC508	N	53	SB papillary tumour	KRAS c.35G>A, p.G12D	Gain: 12; Focal amp: 10q25.2; Loss: 9p13.3-p23, 16q; CNLOH: 9p21.1-pter	None	-	0.058568	6
					CDKN2A (p16INK4A) c.182_200del; p.Glu61Alafs*79
					CKDN2A (p19ARF) c.225_243del; p.Ala77Glufs*89
					RNASE1 c.930G>C; p.S141R
IC510	IC510	N	44	SBT, NOS	KRAS c.35G>T, p.G12V	Gain: 3, 7, 8, 12, 14	None	-	0.243076	5
IC362	NP	N	76	SBT, NOS	KRAS c.35G>T, p.G12V	Gain: 12	Not tested	-	0	0
2952	A40	Y	64	Serous tumour, NOS, of LMP	KRAS c.183C>A, p. Q61H	CNLOH: 12p	None	-	0.00735911	5
3905	A54	N	46	Serous papillary cystic tumour of borderline malignancy	KRAS c.35G>A, p.G12D,	None	None	-	0.000500233	3
					BRAF c.1406G>C, p.G469A
2072	NP	Y	55	Serous tumour, NOS, of LMP	KRAS c.35G>A, p.G12D,	Focal del: 14q31.3	Not tested	-	0.00761797	7
					BRAF c.1391G>T, p.G464V
Table S1 footnotes: SBT, serous borderline tumour; NOS, not otherwise specified; LMP, low malignant potential; WT, wildtype; CNAs, copy number aberrations; LOH, loss of heterozygosity; CNLOH, copy neutral LOH; HD, homozygous deletion; Amp, amplification ; Del, deletion; MSS, microsatellite stable; FGA, fraction of the genome altered; BP, intrachromosomal breakpoints. a. Previous Case ID refers to…
