# Supplementary material for: Molecular profiling of low grade serous ovarian tumours identifies novel candidate driver genes
Source: Oncotarget. 2015 Oct 19;6(35):37663–77. doi: 10.18632/oncotarget.5438 (PMC4741956; doi:10.18632/oncotarget.5438)
Supplement: Supplementary file 3 [file oncotarget-06-37663-s003.xlsx]

## Sheet: Table S2
Table S2: Low grade serous carcinoma mutation and copy number data
Case ID	Age at diagnosis	Grade	Stage	Histology	Mutations	Epithelial CNAs	FGA	BP
IC462	23	1	3	Psammocarcinoma	KRAS c.35G>A, p.G12D	Gain: 5, 7, 8, 12, 20, 21	0.243945	4
IC482	73	1	3	Serous cystadenocarcinoma	KRAS c.[34G>C];[35G>T], p.[G12R];[G12V]	Gain: 12; Focal deleletions: 6p25.3, Xq27.2	0.0431963	0
					USP9X c.6050T>G, p.L2017R
VOA1177	76	1	NK	LGSC (recurring from SBT)	KRAS c.34G>C, p.G12R	Gain: 2, 3, 7, 8, 12: CNLOH: 9p13.3-pter; HD: 9p21.3	0.299582	5
VOA814	66	1	NK	Sero-mucinous, LGSC with SBT	KRAS c.34G>C, p.G12R	CNLOH: 1p36.21-p36.32, 8p11.21-q11.23, 9p21.3-p13.2, 14q22.3-q24.3, 15q15.3-q21.1, 15q25.1-q25.3; Loss: 16q12.1-qter; Loss+CNLOH: 12q15-q21.32; Gain: 1q21.1-qter, 3, 12	0.169004	6
IC487	41	1	3	SBT with small focus of adenocarcinoma	BRAF c.1799T>A, p.V600E	Loss: 4, 7p22.1-pter, 17p-17q12, 18, 19p13.3-pter, 19p13.11-p12, 19q13.11-q13.31, 22; Gain: 19p12-q13.11; AI: 17q12-qter	0.00173706	5
VOA617	58	1	NK	Micropapillary LGSC (recurring from SBT)	BRAF c.1799T>A, p.V600E	Loss: 1p34.3-p36.23, 9, 18, 19q13.11-q13.42, 22	0.152403	8
IC586	74	1	1	Well differentiated papillary serous cystadenocarcinoma	BRAF c.1799T>A, p.V600E	Gain: 7, 13q21.32; Loss: 8p23.3, X	0.120562	4
					USP9X c.6563-6565+1delTAGG, p.2188-?
IC325	64	1	NK	Micropapillary LGSC	NRAS c.182A>G, p.Q61R	Loss: 1p34.3-pter, 19; CNLOH: 3p21.31; Gain: 6p21.2-pter; 7p14.1, 10q25.2	0.0446379	9
					EIF1AX c.9G>T, p.K3N
P4085	79	1	NK	LGSC, micropapillary	NRAS c.182A>G, p.Q61R	Loss: X	0.103413	0
					EIF1AX c.4C>T, p.P2S
PHI679-07	69	1	3C	LGSC, micropapillary	NRAS c.182A>G, p.Q61R	Gain: 1q; Loss: 8p11.21, 17p11.1-pter, X	0.0641946	7
VOA1056	62	1	NK	Micropapillary, invasive LGSC	NRAS c.182A>G, p.Q61R	Loss: 9p22.1-p13.3; HD 9p21.3.	0.00375365	2
					USP9X c.3149-8_3149-7dupT, p.?
VOA875	62	1	NK	Metastatic LGSC	WT	Loss: 1p, 22; CNLOH: 9; Gain: 1q, 8, 13, 21, X	0.242616	7
IC548	61	1	3	Serous carcinoma	NRAS c.182A>G, p.Q61R	Gain: 3, 5, 8, 9, 13, 14	0.296568	10
IC471	83	1	NK	Moderately differentiated serous carcinomata	WT	Loss: 1p35.3-pter, 9p21.3-pter, 9p21.2-qter, 11p13-pter, 16q21-qter, 22; HD: 9p21.3; Focal deletion: 3p22.1	0.0478433	8
VOA221	68	1	3C	Micropapillary LGSC	WT	CNLOH: 17q11.2-qter	0.000845545	5
VOA324	39	1	3C	LGSC, invasive	WT	Loss: 1p34.1-pter, 6q22.31-qter, 8p21.2-pter, 9p22.1-q31.3, 18q12.1-qter, 19p13.3-q13.41, 22; Gain: 18p11.32-q11.2	0.115006	14
VOA1133	62	1	NK	Micropapillary LGSC	WT	Loss: 1p34.3, 4p, 5q12.1-q13.2, 9, 18, 22q13.1-q13.33	0.11256	13
VOA1802	38	1	NK	LGSC with SBT	WT	Loss: 1p22.1-pter, 9p13.1-pter, 17q11.2-q12, 17q21.2-q21.32	0.0469475	8
PHI33-07	54	1	3C	Moderately differentiated serous carcinoma	WT	Loss: 1p34.3-pter, 3p26.3-pter, 6p22.31-qter, 9, 17pter-q21.33, 18, 21; Focal deletion: 19q13.13-q13.42	0.151865	6
IC499	49	1,2,3		Mix grade serous carcinoma		Gain: 7p14.2-pter, 9p21.3-pter, 11p11.2-pter; Amp: 1p36.21-p36.13, 1p22.2, 1q31.2, 1q32.2, 1q42.12, 2p16.3, 2p14, 2q21.3-q22.1, 2q32.3, 3p23-p22.3, 3p21.1, 3q21.3, 3q26.2, 5q31.2-q31.3, 5q34, 7p13-p12.2, 8p11.23, 8p11.22-p11.21, 8p11.21, 8q12.1, 8q21.3, 8q22.1, 8q24.21, 9p13.3-p13.2, 10p14, 10q11.23, 10q26.13-q26.2, 12q13.13, 12q14.3, 12q24.31, 12q24.33, 14q13.1-q13.2, 14q22.3, 14q32.2-q32.33, 16…	0.341	73
					NRAS c.182A>G, p.Q61R
					TP53c.627C>T, p.W146X
					EIF1AX c.17-2A>G, p.?
LGSC, low grade serous carcinoma; SBT, serous borderline tumour; CNAs, copy number aberrations; WT, wildtype; CNLOH, copy-neutral loss of heterozygosity; HD, homzygous deletion ; AI, allelic imbalance
